# Supplementary material for: Synthesis and Characterization of Memantine-Loaded Niosomes for Enhanced Alzheimer’s Disease Targeting
Source: Pharmaceutics. 2025 Feb 17;17(2):267. doi: 10.3390/pharmaceutics17020267 (PMC11860023; doi:10.3390/pharmaceutics17020267)
Supplement: Supplementary file 1 [file pharmaceutics-17-00267-s001.zip]

Archive with 1 entries (1 files):
- pharmaceutics-3442305-supplementary.pdf
